# Supplementary material for: Trends in central nervous system-active polypharmacy among people with multiple sclerosis
Source: Mult Scler. 2024 May 15;30(9):1139–50. doi: 10.1177/13524585241251986 (PMC11363472; doi:10.1177/13524585241251986)
Supplement: sj-csv-1-msj-10.1177_13524585241251986 – Supplemental material for Trends in central nervous system-active polypharmacy among people with multiple sclerosis [file sj-csv-1-msj-10.1177_13524585241251986.csv]

'A1801'
'A1802'
'A1803'
'A5216'
'A70'
'B260'
'B261'
'B262'
'B263'
'B2681'
'B2682'
'B2683'
'B2684'
'B2685'
'B2689'
'B269'
'E0840'
'E0841'
'E0842'
'E0861'
'E0940'
'E0941'
'E0942'
'E0961'
'E1040'
'E1041'
'E1042'
'E1061'
'E1140'
'E1141'
'E1142'
'E1161'
'E1340'
'E1341'
'E1342'
'E1361'
'F4541'
'F4542'
'G4300'
'G4301'
'G4310'
'G4311'
'G4340'
'G4341'
'G4350'
'G4351'
'G4360'
'G4361'
'G4370'
'G4371'
'G4380'
'G4381'
'G4382'
'G4383'
'G4390'
'G4391'
'G43A0'
'G43A1'
'G43B0'
'G43B1'
'G43C0'
'G43C1'
'G43D0'
'G43D1'
'G441'
'G4420'
'G5700'
'G5701'
'G5702'
'G588'
'G589'
'G59'
'G600'
'G602'
'G619'
'G629'
'M0000'
'M0001'
'M0002'
'M0003'
'M0004'
'M0005'
'M0006'
'M0007'
'M0008'
'M0009'
'M0010'
'M0011'
'M0012'
'M0013'
'M0014'
'M0015'
'M0016'
'M0017'
'M0018'
'M0019'
'M0020'
'M0021'
'M0022'
'M0023'
'M0024'
'M0025'
'M0026'
'M0027'
'M0028'
'M0029'
'M0080'
'M0081'
'M0082'
'M0083'
'M0084'
'M0085'
'M0086'
'M0087'
'M0088'
'M0089'
'M009'
'M01X0'
'M01X1'
'M01X2'
'M01X3'
'M01X4'
'M01X5'
'M01X6'
'M01X7'
'M01X8'
'M01X9'
'M0200'
'M0201'
'M0202'
'M0203'
'M0204'
'M0205'
'M0206'
'M0207'
'M0208'
'M0209'
'M0210'
'M0211'
'M0212'
'M0213'
'M0214'
'M0215'
'M0216'
'M0217'
'M0218'
'M0219'
'M0220'
'M0221'
'M0222'
'M0223'
'M0224'
'M0225'
'M0226'
'M0227'
'M0228'
'M0229'
'M0230'
'M0231'
'M0232'
'M0233'
'M0234'
'M0235'
'M0236'
'M0237'
'M0238'
'M0239'
'M0280'
'M0281'
'M0282'
'M0283'
'M0284'
'M0285'
'M0286'
'M0287'
'M0288'
'M0289'
'M029'
'M0500'
'M0501'
'M0502'
'M0503'
'M0504'
'M0505'
'M0506'
'M0507'
'M0509'
'M0510'
'M0511'
'M0512'
'M0513'
'M0514'
'M0515'
'M0516'
'M0517'
'M0519'
'M0520'
'M0521'
'M0522'
'M0523'
'M0524'
'M0525'
'M0526'
'M0527'
'M0529'
'M0530'
'M0531'
'M0532'
'M0533'
'M0534'
'M0535'
'M0536'
'M0537'
'M0539'
'M0540'
'M0541'
'M0542'
'M0543'
'M0544'
'M0545'
'M0546'
'M0547'
'M0549'
'M0550'
'M0551'
'M0552'
'M0553'
'M0554'
'M0555'
'M0556'
'M0557'
'M0559'
'M0560'
'M0561'
'M0562'
'M0563'
'M0564'
'M0565'
'M0566'
'M0567'
'M0569'
'M0570'
'M0571'
'M0572'
'M0573'
'M0574'
'M0575'
'M0576'
'M0577'
'M0579'
'M0580'
'M0581'
'M0582'
'M0583'
'M0584'
'M0585'
'M0586'
'M0587'
'M0589'
'M059'
'M0600'
'M0601'
'M0602'
'M0603'
'M0604'
'M0605'
'M0606'
'M0607'
'M0608'
'M0609'
'M061'
'M0620'
'M0621'
'M0622'
'M0623'
'M0624'
'M0625'
'M0626'
'M0627'
'M0628'
'M0629'
'M0630'
'M0631'
'M0632'
'M0633'
'M0634'
'M0635'
'M0636'
'M0637'
'M0638'
'M0639'
'M064'
'M0680'
'M0681'
'M0682'
'M0683'
'M0684'
'M0685'
'M0686'
'M0687'
'M0688'
'M0689'
'M069'
'M0760'
'M0761'
'M0762'
'M0763'
'M0764'
'M0765'
'M0766'
'M0767'
'M0768'
'M0769'
'M0800'
'M0801'
'M0802'
'M0803'
'M0804'
'M0805'
'M0806'
'M0807'
'M0808'
'M0809'
'M081'
'M0820'
'M0821'
'M0822'
'M0823'
'M0824'
'M0825'
'M0826'
'M0827'
'M0828'
'M0829'
'M083'
'M0840'
'M0841'
'M0842'
'M0843'
'M0844'
'M0845'
'M0846'
'M0847'
'M0848'
'M0880'
'M0881'
'M0882'
'M0883'
'M0884'
'M0885'
'M0886'
'M0887'
'M0888'
'M0889'
'M0890'
'M0891'
'M0892'
'M0893'
'M0894'
'M0895'
'M0896'
'M0897'
'M0898'
'M0899'
'M1100'
'M1101'
'M1102'
'M1103'
'M1104'
'M1105'
'M1106'
'M1107'
'M1108'
'M1109'
'M1110'
'M1111'
'M1112'
'M1113'
'M1114'
'M1115'
'M1116'
'M1117'
'M1118'
'M1119'
'M1120'
'M1121'
'M1122'
'M1123'
'M1124'
'M1125'
'M1126'
'M1127'
'M1128'
'M1129'
'M1180'
'M1181'
'M1182'
'M1183'
'M1184'
'M1185'
'M1186'
'M1187'
'M1188'
'M1189'
'M119'
'M1200'
'M1201'
'M1202'
'M1203'
'M1204'
'M1205'
'M1206'
'M1207'
'M1208'
'M1209'
'M1210'
'M1211'
'M1212'
'M1213'
'M1214'
'M1215'
'M1216'
'M1217'
'M1218'
'M1219'
'M1220'
'M1221'
'M1222'
'M1223'
'M1224'
'M1225'
'M1226'
'M1227'
'M1228'
'M1229'
'M1230'
'M1231'
'M1232'
'M1233'
'M1234'
'M1235'
'M1236'
'M1237'
'M1238'
'M1239'
'M1240'
'M1241'
'M1242'
'M1243'
'M1244'
'M1245'
'M1246'
'M1247'
'M1248'
'M1249'
'M1250'
'M1251'
'M1252'
'M1253'
'M1254'
'M1255'
'M1256'
'M1257'
'M1258'
'M1259'
'M1280'
'M1281'
'M1282'
'M1283'
'M1284'
'M1285'
'M1286'
'M1287'
'M1288'
'M1289'
'M129'
'M130'
'M1310'
'M1311'
'M1312'
'M1313'
'M1314'
'M1315'
'M1316'
'M1317'
'M1380'
'M1381'
'M1382'
'M1383'
'M1384'
'M1385'
'M1386'
'M1387'
'M1388'
'M1389'
'M1460'
'M1461'
'M1462'
'M1463'
'M1464'
'M1465'
'M1466'
'M1467'
'M1468'
'M1469'
'M1480'
'M1481'
'M1482'
'M1483'
'M1484'
'M1485'
'M1486'
'M1487'
'M1488'
'M1489'
'M150'
'M151'
'M152'
'M153'
'M154'
'M158'
'M159'
'M160'
'M1610'
'M1611'
'M1612'
'M162'
'M1630'
'M1631'
'M1632'
'M164'
'M1650'
'M1651'
'M1652'
'M166'
'M167'
'M169'
'M170'
'M1710'
'M1711'
'M1712'
'M172'
'M1730'
'M1731'
'M1732'
'M174'
'M175'
'M179'
'M180'
'M1810'
'M1811'
'M1812'
'M182'
'M1830'
'M1831'
'M1832'
'M184'
'M1850'
'M1851'
'M1852'
'M189'
'M1901'
'M1902'
'M1903'
'M1904'
'M1907'
'M1911'
'M1912'
'M1913'
'M1914'
'M1917'
'M1921'
'M1922'
'M1923'
'M1924'
'M1927'
'M1990'
'M1991'
'M1992'
'M1993'
'M2000'
'M2001'
'M2002'
'M2003'
'M2009'
'M2010'
'M2011'
'M2012'
'M2020'
'M2021'
'M2022'
'M2030'
'M2031'
'M2032'
'M2040'
'M2041'
'M2042'
'M205X'
'M2060'
'M2061'
'M2062'
'M2100'
'M2102'
'M2105'
'M2106'
'M2107'
'M2110'
'M2112'
'M2115'
'M2116'
'M2117'
'M2120'
'M2121'
'M2122'
'M2123'
'M2124'
'M2125'
'M2126'
'M2127'
'M2133'
'M2137'
'M2140'
'M2141'
'M2142'
'M2151'
'M2152'
'M2153'
'M2154'
'M216X'
'M2170'
'M2172'
'M2173'
'M2175'
'M2176'
'M2180'
'M2182'
'M2183'
'M2185'
'M2186'
'M2190'
'M2192'
'M2193'
'M2194'
'M2195'
'M2196'
'M2200'
'M2201'
'M2202'
'M2210'
'M2211'
'M2212'
'M222X'
'M223X'
'M2240'
'M2241'
'M2242'
'M228X'
'M2290'
'M2291'
'M2292'
'M2300'
'M2301'
'M2302'
'M2303'
'M2304'
'M2305'
'M2306'
'M2320'
'M2321'
'M2322'
'M2323'
'M2324'
'M2325'
'M2326'
'M2330'
'M2331'
'M2332'
'M2333'
'M2334'
'M2335'
'M2336'
'M2340'
'M2341'
'M2342'
'M2350'
'M2351'
'M2352'
'M2360'
'M2361'
'M2362'
'M2363'
'M2364'
'M2367'
'M238X'
'M2390'
'M2391'
'M2392'
'M2400'
'M2401'
'M2402'
'M2403'
'M2404'
'M2405'
'M2407'
'M2408'
'M2410'
'M2411'
'M2412'
'M2413'
'M2414'
'M2415'
'M2417'
'M2420'
'M2421'
'M2422'
'M2423'
'M2424'
'M2425'
'M2427'
'M2428'
'M2430'
'M2431'
'M2432'
'M2433'
'M2434'
'M2435'
'M2436'
'M2437'
'M2440'
'M2441'
'M2442'
'M2443'
'M2444'
'M2445'
'M2446'
'M2447'
'M2450'
'M2451'
'M2452'
'M2453'
'M2454'
'M2455'
'M2456'
'M2457'
'M2460'
'M2461'
'M2462'
'M2463'
'M2464'
'M2465'
'M2466'
'M2467'
'M247'
'M2480'
'M2481'
'M2482'
'M2483'
'M2484'
'M2485'
'M2487'
'M249'
'M2500'
'M2501'
'M2502'
'M2503'
'M2504'
'M2505'
'M2506'
'M2507'
'M2508'
'M2510'
'M2511'
'M2512'
'M2513'
'M2514'
'M2515'
'M2516'
'M2517'
'M2518'
'M2520'
'M2521'
'M2522'
'M2523'
'M2524'
'M2525'
'M2526'
'M2527'
'M2528'
'M2530'
'M2531'
'M2532'
'M2533'
'M2534'
'M2535'
'M2536'
'M2537'
'M2540'
'M2541'
'M2542'
'M2543'
'M2544'
'M2545'
'M2546'
'M2547'
'M2548'
'M2550'
'M2551'
'M2552'
'M2553'
'M2555'
'M2556'
'M2557'
'M2560'
'M2561'
'M2562'
'M2563'
'M2564'
'M2565'
'M2566'
'M2567'
'M2570'
'M2571'
'M2572'
'M2573'
'M2574'
'M2575'
'M2576'
'M2577'
'M2578'
'M2580'
'M2581'
'M2582'
'M2583'
'M2584'
'M2585'
'M2586'
'M2587'
'M259'
'M320'
'M3210'
'M3211'
'M3212'
'M3213'
'M3214'
'M3215'
'M3219'
'M328'
'M329'
'M3300'
'M3301'
'M3302'
'M3309'
'M3310'
'M3311'
'M3312'
'M3319'
'M3320'
'M3321'
'M3322'
'M3329'
'M3390'
'M3391'
'M3392'
'M3399'
'M340'
'M341'
'M342'
'M3481'
'M3482'
'M3483'
'M3489'
'M349'
'M3500'
'M3501'
'M3502'
'M3503'
'M3504'
'M3509'
'M351'
'M352'
'M353'
'M354'
'M355'
'M356'
'M357'
'M358'
'M359'
'M360'
'M361'
'M362'
'M363'
'M364'
'M368'
'M4000'
'M4003'
'M4004'
'M4005'
'M4010'
'M4012'
'M4013'
'M4014'
'M4015'
'M4020'
'M4029'
'M4030'
'M4035'
'M4036'
'M4037'
'M4040'
'M4045'
'M4046'
'M4047'
'M4050'
'M4055'
'M4056'
'M4057'
'M4100'
'M4102'
'M4103'
'M4104'
'M4105'
'M4106'
'M4107'
'M4108'
'M4111'
'M4112'
'M4120'
'M4122'
'M4123'
'M4124'
'M4125'
'M4126'
'M4127'
'M4130'
'M4134'
'M4135'
'M4140'
'M4141'
'M4142'
'M4143'
'M4144'
'M4145'
'M4146'
'M4147'
'M4150'
'M4152'
'M4153'
'M4154'
'M4155'
'M4156'
'M4157'
'M4180'
'M4182'
'M4183'
'M4184'
'M4185'
'M4186'
'M4187'
'M419'
'M4200'
'M4201'
'M4202'
'M4203'
'M4204'
'M4205'
'M4206'
'M4207'
'M4208'
'M4209'
'M4210'
'M4211'
'M4212'
'M4213'
'M4214'
'M4215'
'M4216'
'M4217'
'M4218'
'M4219'
'M429'
'M4300'
'M4301'
'M4302'
'M4303'
'M4304'
'M4305'
'M4306'
'M4307'
'M4308'
'M4309'
'M4310'
'M4311'
'M4312'
'M4313'
'M4314'
'M4315'
'M4316'
'M4317'
'M4318'
'M4319'
'M4320'
'M4321'
'M4322'
'M4323'
'M4324'
'M4325'
'M4326'
'M4327'
'M4328'
'M433'
'M434'
'M435X'
'M436'
'M438X'
'M439'
'M450'
'M451'
'M452'
'M453'
'M454'
'M455'
'M456'
'M457'
'M458'
'M459'
'M4600'
'M4601'
'M4602'
'M4603'
'M4604'
'M4605'
'M4606'
'M4607'
'M4608'
'M4609'
'M461'
'M4620'
'M4621'
'M4622'
'M4623'
'M4624'
'M4625'
'M4626'
'M4627'
'M4628'
'M4630'
'M4631'
'M4632'
'M4633'
'M4634'
'M4635'
'M4636'
'M4637'
'M4638'
'M4639'
'M4640'
'M4641'
'M4642'
'M4643'
'M4644'
'M4645'
'M4646'
'M4647'
'M4648'
'M4649'
'M4650'
'M4651'
'M4652'
'M4653'
'M4654'
'M4655'
'M4656'
'M4657'
'M4658'
'M4659'
'M4680'
'M4681'
'M4682'
'M4683'
'M4684'
'M4685'
'M4686'
'M4687'
'M4688'
'M4689'
'M4690'
'M4691'
'M4692'
'M4693'
'M4694'
'M4695'
'M4696'
'M4697'
'M4698'
'M4699'
'M4701'
'M4702'
'M4710'
'M4711'
'M4712'
'M4713'
'M4714'
'M4715'
'M4716'
'M4717'
'M4718'
'M4720'
'M4721'
'M4722'
'M4723'
'M4724'
'M4725'
'M4726'
'M4727'
'M4728'
'M4781'
'M4789'
'M479'
'M4800'
'M4801'
'M4802'
'M4803'
'M4804'
'M4805'
'M4806'
'M4807'
'M4808'
'M4810'
'M4811'
'M4812'
'M4813'
'M4814'
'M4815'
'M4816'
'M4817'
'M4818'
'M4819'
'M4820'
'M4821'
'M4822'
'M4823'
'M4824'
'M4825'
'M4826'
'M4827'
'M4830'
'M4831'
'M4832'
'M4833'
'M4834'
'M4835'
'M4836'
'M4837'
'M4838'
'M4840'
'M4841'
'M4842'
'M4843'
'M4844'
'M4845'
'M4846'
'M4847'
'M4848'
'M4850'
'M4851'
'M4852'
'M4853'
'M4854'
'M4855'
'M4856'
'M4857'
'M4858'
'M488X'
'M489'
'M4980'
'M4981'
'M4982'
'M4983'
'M4984'
'M4985'
'M4986'
'M4987'
'M4988'
'M4989'
'M5000'
'M5001'
'M5002'
'M5003'
'M5010'
'M5011'
'M5012'
'M5013'
'M5020'
'M5021'
'M5022'
'M5023'
'M5030'
'M5031'
'M5032'
'M5033'
'M5080'
'M5081'
'M5082'
'M5083'
'M5090'
'M5091'
'M5092'
'M5093'
'M5104'
'M5105'
'M5106'
'M5107'
'M5114'
'M5115'
'M5116'
'M5117'
'M5124'
'M5125'
'M5126'
'M5127'
'M5134'
'M5135'
'M5136'
'M5137'
'M5144'
'M5145'
'M5146'
'M5147'
'M5184'
'M5185'
'M5186'
'M5187'
'M519'
'M530'
'M531'
'M532X'
'M533'
'M5380'
'M5381'
'M5382'
'M5383'
'M5384'
'M5385'
'M5386'
'M5387'
'M5388'
'M539'
'M5400'
'M5401'
'M5402'
'M5403'
'M5404'
'M5405'
'M5406'
'M5407'
'M5408'
'M5409'
'M5410'
'M5411'
'M5412'
'M5413'
'M5414'
'M5415'
'M5416'
'M5417'
'M5418'
'M542'
'M5430'
'M5431'
'M5432'
'M5440'
'M5441'
'M5442'
'M545'
'M546'
'M5481'
'M5489'
'M549'
'M6000'
'M6001'
'M6002'
'M6003'
'M6004'
'M6005'
'M6006'
'M6007'
'M6008'
'M6009'
'M6010'
'M6011'
'M6012'
'M6013'
'M6014'
'M6015'
'M6016'
'M6017'
'M6018'
'M6019'
'M6020'
'M6021'
'M6022'
'M6023'
'M6024'
'M6025'
'M6026'
'M6027'
'M6028'
'M6080'
'M6081'
'M6082'
'M6083'
'M6084'
'M6085'
'M6086'
'M6087'
'M6088'
'M6089'
'M609'
'M6100'
'M6101'
'M6102'
'M6103'
'M6104'
'M6105'
'M6106'
'M6107'
'M6108'
'M6109'
'M6110'
'M6111'
'M6112'
'M6113'
'M6114'
'M6115'
'M6116'
'M6117'
'M6118'
'M6119'
'M6120'
'M6121'
'M6122'
'M6123'
'M6124'
'M6125'
'M6126'
'M6127'
'M6128'
'M6129'
'M6130'
'M6131'
'M6132'
'M6133'
'M6134'
'M6135'
'M6136'
'M6137'
'M6138'
'M6139'
'M6140'
'M6141'
'M6142'
'M6143'
'M6144'
'M6145'
'M6146'
'M6147'
'M6148'
'M6149'
'M6150'
'M6151'
'M6152'
'M6153'
'M6154'
'M6155'
'M6156'
'M6157'
'M6158'
'M6159'
'M619'
'M6200'
'M6201'
'M6202'
'M6203'
'M6204'
'M6205'
'M6206'
'M6207'
'M6208'
'M6210'
'M6211'
'M6212'
'M6213'
'M6214'
'M6215'
'M6216'
'M6217'
'M6218'
'M6220'
'M6221'
'M6222'
'M6223'
'M6224'
'M6225'
'M6226'
'M6227'
'M6228'
'M623'
'M6240'
'M6241'
'M6242'
'M6243'
'M6244'
'M6245'
'M6246'
'M6247'
'M6248'
'M6249'
'M6250'
'M6251'
'M6252'
'M6253'
'M6254'
'M6255'
'M6256'
'M6257'
'M6258'
'M6259'
'M6281'
'M6282'
'M6283'
'M6289'
'M629'
'M6380'
'M6381'
'M6382'
'M6383'
'M6384'
'M6385'
'M6386'
'M6387'
'M6388'
'M6389'
'M6500'
'M6501'
'M6502'
'M6503'
'M6504'
'M6505'
'M6506'
'M6507'
'M6508'
'M6510'
'M6511'
'M6512'
'M6513'
'M6514'
'M6515'
'M6516'
'M6517'
'M6518'
'M6519'
'M6520'
'M6522'
'M6523'
'M6524'
'M6525'
'M6526'
'M6527'
'M6528'
'M6529'
'M6530'
'M6531'
'M6532'
'M6533'
'M6534'
'M6535'
'M654'
'M6580'
'M6581'
'M6582'
'M6583'
'M6584'
'M6585'
'M6586'
'M6587'
'M6588'
'M6589'
'M659'
'M660'
'M6610'
'M6611'
'M6612'
'M6613'
'M6614'
'M6615'
'M6617'
'M6618'
'M6620'
'M6621'
'M6622'
'M6623'
'M6624'
'M6625'
'M6626'
'M6627'
'M6628'
'M6629'
'M6630'
'M6631'
'M6632'
'M6633'
'M6634'
'M6635'
'M6636'
'M6637'
'M6638'
'M6639'
'M6680'
'M6681'
'M6682'
'M6683'
'M6684'
'M6685'
'M6686'
'M6687'
'M6688'
'M6689'
'M669'
'M6700'
'M6701'
'M6702'
'M6720'
'M6721'
'M6722'
'M6723'
'M6724'
'M6725'
'M6726'
'M6727'
'M6728'
'M6729'
'M6730'
'M6731'
'M6732'
'M6733'
'M6734'
'M6735'
'M6736'
'M6737'
'M6738'
'M6739'
'M6740'
'M6741'
'M6742'
'M6743'
'M6744'
'M6745'
'M6746'
'M6747'
'M6748'
'M6749'
'M6750'
'M6751'
'M6752'
'M6780'
'M6781'
'M6782'
'M6783'
'M6784'
'M6785'
'M6786'
'M6787'
'M6788'
'M6789'
'M6790'
'M6791'
'M6792'
'M6793'
'M6794'
'M6795'
'M6796'
'M6797'
'M6798'
'M6799'
'M7003'
'M7004'
'M7010'
'M7011'
'M7012'
'M7020'
'M7021'
'M7022'
'M7030'
'M7031'
'M7032'
'M7040'
'M7041'
'M7042'
'M7050'
'M7051'
'M7052'
'M7060'
'M7061'
'M7062'
'M7070'
'M7071'
'M7072'
'M7080'
'M7081'
'M7082'
'M7083'
'M7084'
'M7085'
'M7086'
'M7087'
'M7088'
'M7089'
'M7090'
'M7091'
'M7092'
'M7093'
'M7094'
'M7095'
'M7096'
'M7097'
'M7098'
'M7099'
'M7100'
'M7101'
'M7102'
'M7103'
'M7104'
'M7105'
'M7106'
'M7107'
'M7108'
'M7109'
'M7110'
'M7111'
'M7112'
'M7113'
'M7114'
'M7115'
'M7116'
'M7117'
'M7118'
'M7119'
'M7120'
'M7121'
'M7122'
'M7130'
'M7131'
'M7132'
'M7133'
'M7134'
'M7135'
'M7137'
'M7138'
'M7139'
'M7140'
'M7142'
'M7143'
'M7144'
'M7145'
'M7146'
'M7147'
'M7148'
'M7149'
'M7150'
'M7152'
'M7153'
'M7154'
'M7155'
'M7156'
'M7157'
'M7158'
'M7180'
'M7181'
'M7182'
'M7183'
'M7184'
'M7185'
'M7186'
'M7187'
'M7188'
'M7189'
'M719'
'M720'
'M721'
'M722'
'M724'
'M726'
'M728'
'M729'
'M7500'
'M7501'
'M7502'
'M7510'
'M7511'
'M7512'
'M7520'
'M7521'
'M7522'
'M7530'
'M7531'
'M7532'
'M7540'
'M7541'
'M7542'
'M7550'
'M7551'
'M7552'
'M7580'
'M7581'
'M7582'
'M7590'
'M7591'
'M7592'
'M7600'
'M7601'
'M7602'
'M7610'
'M7611'
'M7612'
'M7620'
'M7621'
'M7622'
'M7630'
'M7631'
'M7632'
'M7640'
'M7641'
'M7642'
'M7650'
'M7651'
'M7652'
'M7660'
'M7661'
'M7662'
'M7670'
'M7671'
'M7672'
'M7681'
'M7682'
'M7689'
'M769'
'M7700'
'M7701'
'M7702'
'M7710'
'M7711'
'M7712'
'M7720'
'M7721'
'M7722'
'M7730'
'M7731'
'M7732'
'M7740'
'M7741'
'M7742'
'M7750'
'M7751'
'M7752'
'M778'
'M779'
'M790'
'M791'
'M792'
'M793'
'M794'
'M795'
'M7960'
'M7962'
'M7963'
'M7964'
'M7965'
'M7966'
'M7967'
'M797'
'M7981'
'M7989'
'M799'
'M79A1'
'M79A2'
'M79A3'
'M79A9'
'M8000'
'M8001'
'M8002'
'M8003'
'M8004'
'M8005'
'M8006'
'M8007'
'M8008'
'M8080'
'M8081'
'M8082'
'M8083'
'M8084'
'M8085'
'M8086'
'M8087'
'M8088'
'M810'
'M816'
'M818'
'M8430'
'M8431'
'M8432'
'M8433'
'M8434'
'M8435'
'M8436'
'M8437'
'M8438'
'M8440'
'M8441'
'M8442'
'M8443'
'M8444'
'M8445'
'M8446'
'M8447'
'M8448'
'M8450'
'M8451'
'M8452'
'M8453'
'M8454'
'M8455'
'M8456'
'M8457'
'M8458'
'M8460'
'M8461'
'M8462'
'M8463'
'M8464'
'M8465'
'M8466'
'M8467'
'M8468'
'M8480'
'M8481'
'M8482'
'M8483'
'M8484'
'M8485'
'M8486'
'M8487'
'M8488'
'M849'
'M8500'
'M8501'
'M8502'
'M8503'
'M8504'
'M8505'
'M8506'
'M8507'
'M8508'
'M8509'
'M8510'
'M8511'
'M8512'
'M8513'
'M8514'
'M8515'
'M8516'
'M8517'
'M8518'
'M8519'
'M852'
'M8530'
'M8531'
'M8532'
'M8533'
'M8534'
'M8535'
'M8536'
'M8537'
'M8538'
'M8539'
'M8540'
'M8541'
'M8542'
'M8543'
'M8544'
'M8545'
'M8546'
'M8547'
'M8548'
'M8550'
'M8551'
'M8552'
'M8553'
'M8554'
'M8555'
'M8556'
'M8557'
'M8558'
'M8559'
'M8560'
'M8561'
'M8562'
'M8563'
'M8564'
'M8565'
'M8566'
'M8567'
'M8568'
'M8569'
'M8580'
'M8581'
'M8582'
'M8583'
'M8584'
'M8585'
'M8586'
'M8587'
'M8588'
'M8589'
'M859'
'M8600'
'M8601'
'M8602'
'M8603'
'M8604'
'M8605'
'M8606'
'M8607'
'M8608'
'M8609'
'M8610'
'M8611'
'M8612'
'M8613'
'M8614'
'M8615'
'M8616'
'M8617'
'M8618'
'M8619'
'M8620'
'M8621'
'M8622'
'M8623'
'M8624'
'M8625'
'M8626'
'M8627'
'M8628'
'M8629'
'M8630'
'M8631'
'M8632'
'M8633'
'M8634'
'M8635'
'M8636'
'M8637'
'M8638'
'M8639'
'M8640'
'M8641'
'M8642'
'M8643'
'M8644'
'M8645'
'M8646'
'M8647'
'M8648'
'M8649'
'M8650'
'M8651'
'M8652'
'M8653'
'M8654'
'M8655'
'M8656'
'M8657'
'M8658'
'M8659'
'M8660'
'M8661'
'M8662'
'M8663'
'M8664'
'M8665'
'M8666'
'M8667'
'M8668'
'M8669'
'M868X'
'M869'
'M8700'
'M8701'
'M8702'
[truncated: 805 more rows]
