# Supplementary material for: Trends in central nervous system-active polypharmacy among people with multiple sclerosis
Source: Mult Scler. 2024 May 15;30(9):1139–50. doi: 10.1177/13524585241251986 (PMC11363472; doi:10.1177/13524585241251986)
Supplement: sj-xlsx-4-msj-10.1177_13524585241251986 – Supplemental material for Trends in central nervous system-active polypharmacy among people with multiple sclerosis [file sj-xlsx-4-msj-10.1177_13524585241251986.xlsx]

## Sheet: poly_and_drug_prevalence_values
year	m_n	m_crude	m_adj	m_lb_adj	m_ub_adj	m_se	m_crude_p_antidep	m_adj_p_antidep	m_lb_adj_p_antidep	m_ub_adj_p_antidep	m_se_p_antidep	m_crude_p_antiepi	m_adj_p_antiepi	m_lb_adj_p_antiepi	m_ub_adj_p_antiepi	m_se_p_antiepi	m_crude_p_antipsych	m_adj_p_antipsych	m_lb_adj_p_antipsych	m_ub_adj_p_antipsych	m_se_p_antipsych	m_crude_p_benzo	m_adj_p_benzo	m_lb_adj_p_benzo	m_ub_adj_p_benzo	m_se_p_benzo	m_crude_p_z_drug	m_adj_p_z_drug	m_lb_adj_p_z_drug	m_ub_adj_p_z_drug	m_se_p_z_drug	m_crude_p_opioid	m_adj_p_opioid	m_lb_adj_p_opioid	m_ub_adj_p_opioid	m_se_p_opioid	m_crude_p_smr	m_adj_p_smr	m_lb_adj_p_smr	m_ub_adj_p_smr	m_se_p_smr	m_crude_pd_antidep	m_adj_pd_antidep	m_lb_adj_pd_antidep	m_ub_adj_pd_antidep	m_se_pd_antidep	m_crude_pd_antiepi	m_adj_pd_antiepi	m_lb_adj_pd_antiepi
2008	5603	0.149206	0.159027	0.148047	0.170008	0.00560253	0.126718	0.134595	0.124349	0.144841	0.00522769	0.0988756	0.105139	0.0960073	0.114272	0.00465934	0.022131	0.0232218	0.0186936	0.0277499	0.00231033	0.0453329	0.0448819	0.0388841	0.0508796	0.00306014	0.0419418	0.040498	0.0350277	0.0459682	0.00279102	0.0870962	0.0894462	0.0810574	0.0978351	0.00428012	0.0979832	0.10611	0.0967533	0.115466	0.00477375	0.0663683	0.072676	0.0721974	0.0731546	0.000244193	0.052904	0.0569783	0.0565621
2009	6142	0.151254	0.151669	0.142077	0.161261	0.00489401	0.126994	0.126644	0.117806	0.135482	0.00450905	0.0998046	0.100326	0.092306	0.108345	0.00409173	0.0234451	0.0244238	0.0201613	0.0286862	0.00217476	0.0424943	0.0418192	0.0364691	0.0471693	0.00272968	0.041843	0.0397153	0.0347173	0.0447132	0.00255002	0.0864539	0.0856252	0.078186	0.0930645	0.0037956	0.0991534	0.0994233	0.0914105	0.107436	0.00408824	0.0689533	0.0688542	0.0684638	0.0692446	0.000199191	0.0536093	0.0547547	0.0543991
2010	6447	0.157127	0.159886	0.150507	0.169266	0.00478553	0.130758	0.132688	0.124033	0.141343	0.00441587	0.10439	0.106378	0.0984281	0.114328	0.00405619	0.0232666	0.0239166	0.0198964	0.0279368	0.00205117	0.0392431	0.0383961	0.0335533	0.043239	0.00247089	0.0386226	0.0371244	0.0324555	0.0417934	0.00238217	0.0947728	0.0959726	0.0884139	0.103531	0.00385657	0.102839	0.103686	0.0959093	0.111463	0.00396786	0.0710017	0.0721764	0.0717905	0.0725622	0.000196852	0.0563669	0.0574152	0.0570702
2011	6799	0.162818	0.164689	0.155585	0.173793	0.00464489	0.135314	0.137163	0.128692	0.145634	0.00432213	0.110457	0.111691	0.103972	0.11941	0.00393829	0.0226504	0.0224774	0.0188387	0.0261161	0.0018565	0.0388292	0.0375728	0.0329973	0.0421484	0.0023345	0.0419179	0.0415922	0.0367379	0.0464464	0.00247671	0.0972202	0.0988945	0.0915449	0.106244	0.00374986	0.11031	0.110767	0.10308	0.118454	0.00392193	0.0750138	0.0768714	0.0764955	0.0772473	0.000191792	0.0624911	0.0634646	0.0631244
2012	7363	0.16936	0.170325	0.16158	0.179069	0.00446159	0.137987	0.138572	0.130516	0.146629	0.00411059	0.11843	0.119142	0.111605	0.12668	0.00384573	0.0210512	0.0210833	0.017729	0.0244376	0.0017114	0.0344968	0.0334551	0.0293252	0.0375849	0.00210711	0.0453619	0.0452709	0.040456	0.0500857	0.00245659	0.106207	0.106968	0.0997575	0.114179	0.00367898	0.114899	0.115466	0.108008	0.122924	0.00380498	0.0768741	0.0775796	0.0772245	0.0779347	0.000181187	0.0638058	0.0642387	0.0639147
2013	7966	0.175872	0.175623	0.167208	0.184038	0.0042933	0.142732	0.14249	0.134735	0.150245	0.00395664	0.121642	0.121521	0.114267	0.128775	0.0037011	0.0239769	0.0242969	0.0208367	0.0277571	0.00176544	0.0677881	0.0669868	0.0614551	0.0725185	0.00282236	0.0423048	0.0417745	0.0373677	0.0461813	0.00224842	0.109967	0.108915	0.10206	0.115769	0.00349736	0.11775	0.116853	0.109762	0.123943	0.00361759	0.079228	0.0785834	0.0782454	0.0789214	0.000172471	0.0660256	0.0654327	0.0651223
2014	7926	0.172849	0.173582	0.165239	0.181925	0.00425661	0.139667	0.140128	0.132456	0.147799	0.00391405	0.120111	0.120914	0.113688	0.12814	0.00368667	0.0261166	0.0266511	0.0230653	0.030237	0.00182955	0.0645975	0.0647177	0.0592521	0.0701832	0.0027886	0.0384809	0.0380831	0.033869	0.0422971	0.00215006	0.104845	0.105308	0.0985322	0.112084	0.00345722	0.111279	0.111187	0.104271	0.118102	0.00352841	0.0790148	0.0792556	0.078913	0.0795982	0.000174802	0.0666416	0.0668654	0.0665486
2015	8452	0.167061	0.167482	0.159536	0.175428	0.00405414	0.135944	0.135881	0.128577	0.143185	0.00372649	0.118434	0.118961	0.112035	0.125887	0.00353372	0.0237814	0.0235824	0.020347	0.0268178	0.00165075	0.0616422	0.0619833	0.0567946	0.067172	0.00264734	0.0333649	0.033352	0.0295163	0.0371877	0.00195701	0.102934	0.103134	0.0966552	0.109614	0.00330575	0.109915	0.11002	0.103367	0.116674	0.00339449	0.0812833	0.0813802	0.0810472	0.0817132	0.000169895	0.0694424	0.0697303	0.0694195
2016	9794	0.185828	0.185623	0.177976	0.19327	0.0039015	0.151726	0.151267	0.144204	0.15833	0.00360361	0.134878	0.134672	0.127946	0.141399	0.00343189	0.0302226	0.0299787	0.0266124	0.033345	0.00171752	0.0684092	0.0682742	0.0632848	0.0732635	0.00254563	0.031652	0.0313274	0.0278995	0.0347553	0.00174897	0.115377	0.115017	0.108744	0.12129	0.00320049	0.123443	0.123308	0.116831	0.129785	0.00330464	0.0901569	0.0898484	0.0895279	0.0901689	0.000163523	0.078843	0.078864	0.0785614
2017	10949	0.189606	0.188838	0.18159	0.196086	0.00369795	0.156453	0.155607	0.148882	0.162333	0.00343152	0.140287	0.139658	0.133217	0.146099	0.00328627	0.0302311	0.0300868	0.026892	0.0332816	0.00163002	0.0673121	0.0668406	0.0621869	0.0714944	0.00237438	0.0314184	0.0313777	0.0281153	0.03464	0.00166447	0.113983	0.113052	0.107178	0.118926	0.00299695	0.126678	0.126391	0.120227	0.132556	0.00314533	0.0956772	0.0950739	0.0947652	0.0953827	0.000157529	0.0856202	0.0851773	0.0848829
2018	11730	0.180904	0.18042	0.173512	0.187329	0.0035248	0.151407	0.150905	0.144456	0.157354	0.00329042	0.137084	0.136768	0.130567	0.142969	0.0031637	0.0304348	0.0305086	0.0273826	0.0336346	0.00159494	0.0597613	0.0594903	0.0552157	0.0637649	0.00218096	0.0265132	0.026751	0.0238114	0.0296906	0.00149982	0.100767	0.100203	0.0947923	0.105613	0.00276053	0.12191	0.122479	0.116559	0.128399	0.00302052	0.0918897	0.0915853	0.0912917	0.0918788	0.000149777	0.0821446	0.0819816	0.0817021
2019	12415	0.181796	0.181333	0.174585	0.18808	0.00344264	0.153927	0.153737	0.147397	0.160077	0.00323463	0.138139	0.137745	0.131685	0.143806	0.00309198	0.0326218	0.0328369	0.0296729	0.0360008	0.00161428	0.0556585	0.0554097	0.0513755	0.059444	0.00205834	0.0234394	0.0235979	0.0209059	0.0262898	0.00137347	0.0958518	0.0957509	0.0905707	0.100931	0.00264298	0.122271	0.123148	0.117362	0.128934	0.00295205	0.0944405	0.0945219	0.0942313	0.0948125	0.000148273	0.0838406	0.0839314	0.0836556
2020	12744	0.183459	0.182249	0.175547	0.188951	0.00341967	0.155367	0.154219	0.147929	0.160508	0.00320904	0.140066	0.139121	0.13309	0.145152	0.00307709	0.0364093	0.0372092	0.0338444	0.0405739	0.00171676	0.0540647	0.0534706	0.049533	0.0574082	0.002009	0.0212649	0.0212619	0.0187288	0.023795	0.00129241	0.0930634	0.0919437	0.0869263	0.0969611	0.00255995	0.122018	0.122767	0.117031	0.128503	0.00292666	0.098072	0.0980571	0.0977652	0.098349	0.000148928	0.0864694	0.0867439	0.086467
2021	13485	0.186207	0.185554	0.17894	0.192168	0.00337453	0.159436	0.158997	0.15276	0.165233	0.00318194	0.142455	0.142355	0.136381	0.14833	0.00304834	0.0373007	0.0385934	0.0352211	0.0419657	0.0017206	0.0556174	0.0551092	0.0511962	0.0590222	0.00199645	0.0210604	0.0210794	0.0186069	0.0235518	0.00126147	0.0903967	0.0896121	0.0847438	0.0944804	0.00248387	0.12614	0.127111	0.121405	0.132816	0.002911	0.0972572	0.0974071	0.0971216	0.0976927	0.000145687	0.0850195	0.085097	0.0848278
[truncated: 273 more columns]

## Sheet: dictionary
column_name	description
year	year of study
m_n	number of male people with multiple sclerosis with any cns-active polypharmacy
m_crude	crude prevalence of cns-active polypharmacy in male people with multiple sclerosis
m_adj	age-adjusted prevalence of cns-active polypharmacy in male people with multiple sclerosis
m_lb_adj	lower bound of cns-active polypharmacy in male people with multiple sclerosis
m_ub_adj	upper bound of cns-active polypharmacy in male people with multiple sclerosis
m_se	standard error of cns-active polypharmacy in male people with multiple sclerosis
m_crude_p_antidep	crude prevalence of antidepressants in male people with multiple sclerosis with cns-active polypharmacy
m_adj_p_antidep	age-adjusted prevalence of antidepressants in male people with multiple sclerosis with cns-active polypharmacy
m_lb_adj_p_antidep	lower bound of antidepressants in male people with multiple sclerosis with cns-active polypharmacy
m_ub_adj_p_antidep	upper bound of antidepressants in male people with multiple sclerosis with cns-active polypharmacy
m_se_p_antidep	standard error of antidepressants in male people with multiple sclerosis with cns-active polypharmacy
m_crude_p_antiepi	crude prevalence of antiepileptics in male people with multiple sclerosis with cns-active polypharmacy
m_adj_p_antiepi	age-adjusted prevalence of antiepileptics in male people with multiple sclerosis with cns-active polypharmacy
m_lb_adj_p_antiepi	lower bound of antiepileptics in male people with multiple sclerosis with cns-active polypharmacy
m_ub_adj_p_antiepi	upper bound of antiepileptics in male people with multiple sclerosis with cns-active polypharmacy
m_se_p_antiepi	standard error of antiepileptics in male people with multiple sclerosis with cns-active polypharmacy
m_crude_p_antipsych	crude prevalence of antipsychotics in male people with multiple sclerosis with cns-active polypharmacy
m_adj_p_antipsych	age-adjusted prevalence of antipsychotics in male people with multiple sclerosis with cns-active polypharmacy
m_lb_adj_p_antipsych	lower bound of antipsychotics in male people with multiple sclerosis with cns-active polypharmacy
m_ub_adj_p_antipsych	upper bound of antipsychotics in male people with multiple sclerosis with cns-active polypharmacy
m_se_p_antipsych	standard error of benzodiazepines in male people with multiple sclerosis with cns-active polypharmacy
m_crude_p_benzo	crude prevalence of benzodiazepines in male people with multiple sclerosis with cns-active polypharmacy
m_adj_p_benzo	age-adjusted prevalence of benzodiazepines in male people with multiple sclerosis with cns-active polypharmacy
m_lb_adj_p_benzo	lower bound of benzodiazepines in male people with multiple sclerosis with cns-active polypharmacy
m_ub_adj_p_benzo	upper bound of benzodiazepines in male people with multiple sclerosis with cns-active polypharmacy
m_se_p_benzo	standard error of benzodiazepines in male people with multiple sclerosis with cns-active polypharmacy
m_crude_p_z_drug	crude prevalence of z-drugs in male people with multiple sclerosis with cns-active polypharmacy
m_adj_p_z_drug	age-adjusted prevalence of z-drugs in male people with multiple sclerosis with cns-active polypharmacy
m_lb_adj_p_z_drug	lower bound of z-drugs in male people with multiple sclerosis with cns-active polypharmacy
m_ub_adj_p_z_drug	upper bound of z-drugs in male people with multiple sclerosis with cns-active polypharmacy
m_se_p_z_drug	standard error of z-drugs in male people with multiple sclerosis with cns-active polypharmacy
m_crude_p_opioid	crude prevalence of opioids in male people with multiple sclerosis with cns-active polypharmacy
m_adj_p_opioid	age-adjusted prevalence of opioids in male people with multiple sclerosis with cns-active polypharmacy
m_lb_adj_p_opioid	lower bound of opioids in male people with multiple sclerosis with cns-active polypharmacy
m_ub_adj_p_opioid	upper bound of opioids in male people with multiple sclerosis with cns-active polypharmacy
m_se_p_opioid	standard error of opioids in male people with multiple sclerosis with cns-active polypharmacy
m_crude_p_smr	crude prevalence of skeletal muscle relaxants in male people with multiple sclerosis with cns-active polypharmacy
m_adj_p_smr	age-adjusted prevalence of skeletal muscle relaxants in male people with multiple sclerosis with cns-active polypharmacy
m_lb_adj_p_smr	lower bound of skeletal muscle relaxants in male people with multiple sclerosis with cns-active polypharmacy
m_ub_adj_p_smr	upper bound of skeletal muscle relaxants in male people with multiple sclerosis with cns-active polypharmacy
m_se_p_smr	standard error of skeletal muscle relaxants in male people with multiple sclerosis with cns-active polypharmacy
m_crude_pd_antidep	crude prevalence of antidepressants in male people with multiple sclerosis with cns-active polypharmacy using person-days of exposure
m_adj_pd_antidep	age-adjusted prevalence of antidepressants in male people with multiple sclerosis with cns-active polypharmacy using person-days of exposure
m_lb_adj_pd_antidep	lower bound of antidepressants in male people with multiple sclerosis with cns-active polypharmacy using person-days of exposure
m_ub_adj_pd_antidep	upper bound of antidepressants in male people with multiple sclerosis with cns-active polypharmacy using person-days of exposure
m_se_pd_antidep	standard error of antidepressants in male people with multiple sclerosis with cns-active polypharmacy using person-days of exposure
m_crude_pd_antiepi	crude prevalence of antiepileptics in male people with multiple sclerosis with cns-active polypharmacy using person-days of exposure
m_adj_pd_antiepi	age-adjusted prevalence of antiepileptics in male people with multiple sclerosis with cns-active polypharmacy using person-days of exposure
m_lb_adj_pd_antiepi	lower bound of antiepileptics in male people with multiple sclerosis with cns-active polypharmacy using person-days of exposure
m_ub_adj_pd_antiepi	upper bound of antiepileptics in male people with multiple sclerosis with cns-active polypharmacy using person-days of exposure
m_se_pd_antiepi	standard error of antiepileptics in male people with multiple sclerosis with cns-active polypharmacy using person-days of exposure
m_crude_pd_antipsych	crude prevalence of antipsychotics in male people with multiple sclerosis with cns-active polypharmacy using person-days of exposure
m_adj_pd_antipsych	age-adjusted prevalence of antipsychotics in male people with multiple sclerosis with cns-active polypharmacy using person-days of exposure
m_lb_adj_pd_antipsych	lower bound of antipsychotics in male people with multiple sclerosis with cns-active polypharmacy using person-days of exposure
m_ub_adj_pd_antipsych	upper bound of antipsychotics in male people with multiple sclerosis with cns-active polypharmacy using person-days of exposure
m_se_pd_antipsych	standard error of benzodiazepines in male people with multiple sclerosis with cns-active polypharmacy using person-days of exposure
m_crude_pd_benzo	crude prevalence of benzodiazepines in male people with multiple sclerosis with cns-active polypharmacy using person-days of exposure
m_adj_pd_benzo	age-adjusted prevalence of benzodiazepines in male people with multiple sclerosis with cns-active polypharmacy using person-days of exposure
m_lb_adj_pd_benzo	lower bound of benzodiazepines in male people with multiple sclerosis with cns-active polypharmacy using person-days of exposure
m_ub_adj_pd_benzo	upper bound of benzodiazepines in male people with multiple sclerosis with cns-active polypharmacy using person-days of exposure
m_se_pd_benzo	standard error of benzodiazepines in male people with multiple sclerosis with cns-active polypharmacy using person-days of exposure
m_crude_pd_z_drug	crude prevalence of z-drugs in male people with multiple sclerosis with cns-active polypharmacy using person-days of exposure
m_adj_pd_z_drug	age-adjusted prevalence of z-drugs in male people with multiple sclerosis with cns-active polypharmacy using person-days of exposure
m_lb_adj_pd_z_drug	lower bound of z-drugs in male people with multiple sclerosis with cns-active polypharmacy using person-days of exposure
m_ub_adj_pd_z_drug	upper bound of z-drugs in male people with multiple sclerosis with cns-active polypharmacy using person-days of exposure
m_se_pd_z_drug	standard error of z-drugs in male people with multiple sclerosis with cns-active polypharmacy using person-days of exposure
m_crude_pd_opioid	crude prevalence of opioids in male people with multiple sclerosis with cns-active polypharmacy using person-days of exposure
m_adj_pd_opioid	age-adjusted prevalence of opioids in male people with multiple sclerosis with cns-active polypharmacy using person-days of exposure
m_lb_adj_pd_opioid	lower bound of opioids in male people with multiple sclerosis with cns-active polypharmacy using person-days of exposure
m_ub_adj_pd_opioid	upper bound of opioids in male people with multiple sclerosis with cns-active polypharmacy using person-days of exposure
m_se_pd_opioid	standard error of opioids in male people with multiple sclerosis with cns-active polypharmacy using person-days of exposure
m_crude_pd_smr	crude prevalence of skeletal muscle relaxants in male people with multiple sclerosis with cns-active polypharmacy using person-days of exposure
m_adj_pd_smr	age-adjusted prevalence of skeletal muscle relaxants in male people with multiple sclerosis with cns-active polypharmacy using person-days of exposure
m_lb_adj_pd_smr	lower bound of skeletal muscle relaxants in male people with multiple sclerosis with cns-active polypharmacy using person-days of exposure
m_ub_adj_pd_smr	upper bound of skeletal muscle relaxants in male people with multiple sclerosis with cns-active polypharmacy using person-days of exposure
m_se_pd_smr	standard error of skeletal muscle relaxants in male people with multiple sclerosis with cns-active polypharmacy using person-days of exposure
m_crude_c_antidep	crude prevalence of antidepressants in male people with multiple sclerosis with chronic cns-active polypharmacy
m_adj_c_antidep	age-adjusted prevalence of antidepressants in male people with multiple sclerosis with chronic cns-active polypharmacy
m_lb_adj_c_antidep	lower bound of antidepressants in male people with multiple sclerosis with chronic cns-active polypharmacy
m_ub_adj_c_antidep	upper bound of antidepressants in male people with multiple sclerosis with chronic cns-active polypharmacy
m_se_c_antidep	standard error of antidepressants in male people with multiple sclerosis with chronic cns-active polypharmacy
m_crude_c_antiepi	crude prevalence of antiepileptics in male people with multiple sclerosis with chronic cns-active polypharmacy
m_adj_c_antiepi	age-adjusted prevalence of antiepileptics in male people with multiple sclerosis with chronic cns-active polypharmacy
m_lb_adj_c_antiepi	lower bound of antiepileptics in male people with multiple sclerosis with chronic cns-active polypharmacy
m_ub_adj_c_antiepi	upper bound of antiepileptics in male people with multiple sclerosis with chronic cns-active polypharmacy
m_se_c_antiepi	standard error of antiepileptics in male people with multiple sclerosis with chronic cns-active polypharmacy
m_crude_c_antipsych	crude prevalence of antipsychotics in male people with multiple sclerosis with chronic cns-active polypharmacy
m_adj_c_antipsych	age-adjusted prevalence of antipsychotics in male people with multiple sclerosis with chronic cns-active polypharmacy
m_lb_adj_c_antipsych	lower bound of antipsychotics in male people with multiple sclerosis with chronic cns-active polypharmacy
m_ub_adj_c_antipsych	upper bound of antipsychotics in male people with multiple sclerosis with chronic cns-active polypharmacy
m_se_c_antipsych	standard error of benzodiazepines in male people with multiple sclerosis with chronic cns-active polypharmacy
m_crude_c_benzo	crude prevalence of benzodiazepines in male people with multiple sclerosis with chronic cns-active polypharmacy
m_adj_c_benzo	age-adjusted prevalence of benzodiazepines in male people with multiple sclerosis with chronic cns-active polypharmacy
m_lb_adj_c_benzo	lower bound of benzodiazepines in male people with multiple sclerosis with chronic cns-active polypharmacy
m_ub_adj_c_benzo	upper bound of benzodiazepines in male people with multiple sclerosis with chronic cns-active polypharmacy
m_se_c_benzo	standard error of benzodiazepines in male people with multiple sclerosis with chronic cns-active polypharmacy
m_crude_c_z_drug	crude prevalence of z-drugs in male people with multiple sclerosis with chronic cns-active polypharmacy
m_adj_c_z_drug	age-adjusted prevalence of z-drugs in male people with multiple sclerosis with chronic cns-active polypharmacy
m_lb_adj_c_z_drug	lower bound of z-drugs in male people with multiple sclerosis with chronic cns-active polypharmacy
m_ub_adj_c_z_drug	upper bound of z-drugs in male people with multiple sclerosis with chronic cns-active polypharmacy
m_se_c_z_drug	standard error of z-drugs in male people with multiple sclerosis with chronic cns-active polypharmacy
m_crude_c_opioid	crude prevalence of opioids in male people with multiple sclerosis with chronic cns-active polypharmacy
m_adj_c_opioid	age-adjusted prevalence of opioids in male people with multiple sclerosis with chronic cns-active polypharmacy
m_lb_adj_c_opioid	lower bound of opioids in male people with multiple sclerosis with chronic cns-active polypharmacy
m_ub_adj_c_opioid	upper bound of opioids in male people with multiple sclerosis with chronic cns-active polypharmacy
m_se_c_opioid	standard error of opioids in male people with multiple sclerosis with chronic cns-active polypharmacy
m_crude_c_smr	crude prevalence of skeletal muscle relaxants in male people with multiple sclerosis with chronic cns-active polypharmacy
m_adj_c_smr	age-adjusted prevalence of skeletal muscle relaxants in male people with multiple sclerosis with chronic cns-active polypharmacy
m_lb_adj_c_smr	lower bound of skeletal muscle relaxants in male people with multiple sclerosis with chronic cns-active polypharmacy
m_ub_adj_c_smr	upper bound of skeletal muscle relaxants in male people with multiple sclerosis with chronic cns-active polypharmacy
m_se_c_smr	standard error of skeletal muscle relaxants in male people with multiple sclerosis with chronic cns-active polypharmacy
m_crude_sc_antidep	crude prevalence of antidepressants in male people with multiple sclerosis with subchronic cns-active polypharmacy
m_adj_sc_antidep	age-adjusted prevalence of antidepressants in male people with multiple sclerosis with subchronic cns-active polypharmacy
m_lb_adj_sc_antidep	lower bound of antidepressants in male people with multiple sclerosis with subchronic cns-active polypharmacy
m_ub_adj_sc_antidep	upper bound of antidepressants in male people with multiple sclerosis with subchronic cns-active polypharmacy
m_se_sc_antidep	standard error of antidepressants in male people with multiple sclerosis with subchronic cns-active polypharmacy
m_crude_sc_antiepi	crude prevalence of antiepileptics in male people with multiple sclerosis with subchronic cns-active polypharmacy
m_adj_sc_antiepi	age-adjusted prevalence of antiepileptics in male people with multiple sclerosis with subchronic cns-active polypharmacy
m_lb_adj_sc_antiepi	lower bound of antiepileptics in male people with multiple sclerosis with subchronic cns-active polypharmacy
m_ub_adj_sc_antiepi	upper bound of antiepileptics in male people with multiple sclerosis with subchronic cns-active polypharmacy
m_se_sc_antiepi	standard error of antiepileptics in male people with multiple sclerosis with subchronic cns-active polypharmacy
m_crude_sc_antipsych	crude prevalence of antipsychotics in male people with multiple sclerosis with subchronic cns-active polypharmacy
m_adj_sc_antipsych	age-adjusted prevalence of antipsychotics in male people with multiple sclerosis with subchronic cns-active polypharmacy
m_lb_adj_sc_antipsych	lower bound of antipsychotics in male people with multiple sclerosis with subchronic cns-active polypharmacy
m_ub_adj_sc_antipsych	upper bound of antipsychotics in male people with multiple sclerosis with subchronic cns-active polypharmacy
m_se_sc_antipsych	standard error of benzodiazepines in male people with multiple sclerosis with subchronic cns-active polypharmacy
m_crude_sc_benzo	crude prevalence of benzodiazepines in male people with multiple sclerosis with subchronic cns-active polypharmacy
m_adj_sc_benzo	age-adjusted prevalence of benzodiazepines in male people with multiple sclerosis with subchronic cns-active polypharmacy
m_lb_adj_sc_benzo	lower bound of benzodiazepines in male people with multiple sclerosis with subchronic cns-active polypharmacy
m_ub_adj_sc_benzo	upper bound of benzodiazepines in male people with multiple sclerosis with subchronic cns-active polypharmacy
m_se_sc_benzo	standard error of benzodiazepines in male people with multiple sclerosis with subchronic cns-active polypharmacy
m_crude_sc_z_drug	crude prevalence of z-drugs in male people with multiple sclerosis with subchronic cns-active polypharmacy
m_adj_sc_z_drug	age-adjusted prevalence of z-drugs in male people with multiple sclerosis with subchronic cns-active polypharmacy
m_lb_adj_sc_z_drug	lower bound of z-drugs in male people with multiple sclerosis with subchronic cns-active polypharmacy
m_ub_adj_sc_z_drug	upper bound of z-drugs in male people with multiple sclerosis with subchronic cns-active polypharmacy
m_se_sc_z_drug	standard error of z-drugs in male people with multiple sclerosis with subchronic cns-active polypharmacy
m_crude_sc_opioid	crude prevalence of opioids in male people with multiple sclerosis with subchronic cns-active polypharmacy
m_adj_sc_opioid	age-adjusted prevalence of opioids in male people with multiple sclerosis with subchronic cns-active polypharmacy
m_lb_adj_sc_opioid	lower bound of opioids in male people with multiple sclerosis with subchronic cns-active polypharmacy
m_ub_adj_sc_opioid	upper bound of opioids in male people with multiple sclerosis with subchronic cns-active polypharmacy
m_se_sc_opioid	standard error of opioids in male people with multiple sclerosis with subchronic cns-active polypharmacy
m_crude_sc_smr	crude prevalence of skeletal muscle relaxants in male people with multiple sclerosis with subchronic cns-active polypharmacy
m_adj_sc_smr	age-adjusted prevalence of skeletal muscle relaxants in male people with multiple sclerosis with subchronic cns-active polypharmacy
m_lb_adj_sc_smr	lower bound of skeletal muscle relaxants in male people with multiple sclerosis with subchronic cns-active polypharmacy
m_ub_adj_sc_smr	upper bound of skeletal muscle relaxants in male people with multiple sclerosis with subchronic cns-active polypharmacy
m_se_sc_smr	standard error of skeletal muscle relaxants in male people with multiple sclerosis with subchronic cns-active polypharmacy
m_crude_pd_overall	crude prevalence of cns-active polypharmacy in male people with multiple sclerosis with
m_adj_pd_overall	age-adjusted prevalence of cns-active polypharmacy in male people with multiple sclerosis with
m_lb_adj_pd_overall	lower bound of cns-active polypharmacy in male people with multiple sclerosis with
m_ub_adj_pd_overall	upper bound of cns-active polypharmacy in male people with multiple sclerosis with
m_se_pd_overall	standard error of cns-active polypharmacy in male people with multiple sclerosis with
m_crude_c_overall	crude prevalence of chronic cns-active polypharmacy in male people with multiple sclerosis with
m_adj_c_overall	age-adjusted prevalence of chronic cns-active polypharmacy in male people with multiple sclerosis with
m_lb_adj_c_overall	lower bound of chronic cns-active polypharmacy in male people with multiple sclerosis with
m_ub_adj_c_overall	upper bound of chronic cns-active polypharmacy in male people with multiple sclerosis with
m_se_c_overall	standard error of chronic cns-active polypharmacy in male people with multiple sclerosis with
m_crude_sc_overall	crude prevalence of subchronic cns-active polypharmacy in male people with multiple sclerosis with
m_adj_sc_overall	age-adjusted prevalence of subchronic cns-active polypharmacy in male people with multiple sclerosis with
m_lb_adj_sc_overall	lower bound of subchronic cns-active polypharmacy in male people with multiple sclerosis with
m_ub_adj_sc_overall	upper bound of subchronic cns-active polypharmacy in male people with multiple sclerosis with
m_se_sc_overall	standard error of subchronic cns-active polypharmacy in male people with multiple sclerosis with
f_n	number of female people with multiple sclerosis with any cns-active polypharmacy
f_crude	crude prevalence of cns-active polypharmacy in female people with multiple sclerosis
f_adj	age-adjusted prevalence of cns-active polypharmacy in female people with multiple sclerosis
f_lb_adj	lower bound of cns-active polypharmacy in female people with multiple sclerosis
f_ub_adj	upper bound of cns-active polypharmacy in female people with multiple sclerosis
f_se	standard error of cns-active polypharmacy in female people with multiple sclerosis
f_crude_p_antidep	crude prevalence of antidepressants in female people with multiple sclerosis with cns-active polypharmacy
f_adj_p_antidep	age-adjusted prevalence of antidepressants in female people with multiple sclerosis with cns-active polypharmacy
f_lb_adj_p_antidep	lower bound of antidepressants in female people with multiple sclerosis with cns-active polypharmacy
f_ub_adj_p_antidep	upper bound of antidepressants in female people with multiple sclerosis with cns-active polypharmacy
f_se_p_antidep	standard error of antidepressants in female people with multiple sclerosis with cns-active polypharmacy
f_crude_p_antiepi	crude prevalence of antiepileptics in female people with multiple sclerosis with cns-active polypharmacy
f_adj_p_antiepi	age-adjusted prevalence of antiepileptics in female people with multiple sclerosis with cns-active polypharmacy
f_lb_adj_p_antiepi	lower bound of antiepileptics in female people with multiple sclerosis with cns-active polypharmacy
f_ub_adj_p_antiepi	upper bound of antiepileptics in female people with multiple sclerosis with cns-active polypharmacy
f_se_p_antiepi	standard error of antiepileptics in female people with multiple sclerosis with cns-active polypharmacy
f_crude_p_antipsych	crude prevalence of antipsychotics in female people with multiple sclerosis with cns-active polypharmacy
f_adj_p_antipsych	age-adjusted prevalence of antipsychotics in female people with multiple sclerosis with cns-active polypharmacy
f_lb_adj_p_antipsych	lower bound of antipsychotics in female people with multiple sclerosis with cns-active polypharmacy
f_ub_adj_p_antipsych	upper bound of antipsychotics in female people with multiple sclerosis with cns-active polypharmacy
f_se_p_antipsych	standard error of benzodiazepines in female people with multiple sclerosis with cns-active polypharmacy
f_crude_p_benzo	crude prevalence of benzodiazepines in female people with multiple sclerosis with cns-active polypharmacy
f_adj_p_benzo	age-adjusted prevalence of benzodiazepines in female people with multiple sclerosis with cns-active polypharmacy
f_lb_adj_p_benzo	lower bound of benzodiazepines in female people with multiple sclerosis with cns-active polypharmacy
f_ub_adj_p_benzo	upper bound of benzodiazepines in female people with multiple sclerosis with cns-active polypharmacy
f_se_p_benzo	standard error of benzodiazepines in female people with multiple sclerosis with cns-active polypharmacy
f_crude_p_z_drug	crude prevalence of z-drugs in female people with multiple sclerosis with cns-active polypharmacy
f_adj_p_z_drug	age-adjusted prevalence of z-drugs in female people with multiple sclerosis with cns-active polypharmacy
f_lb_adj_p_z_drug	lower bound of z-drugs in female people with multiple sclerosis with cns-active polypharmacy
f_ub_adj_p_z_drug	upper bound of z-drugs in female people with multiple sclerosis with cns-active polypharmacy
f_se_p_z_drug	standard error of z-drugs in female people with multiple sclerosis with cns-active polypharmacy
f_crude_p_opioid	crude prevalence of opioids in female people with multiple sclerosis with cns-active polypharmacy
f_adj_p_opioid	age-adjusted prevalence of opioids in female people with multiple sclerosis with cns-active polypharmacy
f_lb_adj_p_opioid	lower bound of opioids in female people with multiple sclerosis with cns-active polypharmacy
f_ub_adj_p_opioid	upper bound of opioids in female people with multiple sclerosis with cns-active polypharmacy
f_se_p_opioid	standard error of opioids in female people with multiple sclerosis with cns-active polypharmacy
f_crude_p_smr	crude prevalence of skeletal muscle relaxants in female people with multiple sclerosis with cns-active polypharmacy
f_adj_p_smr	age-adjusted prevalence of skeletal muscle relaxants in female people with multiple sclerosis with cns-active polypharmacy
f_lb_adj_p_smr	lower bound of skeletal muscle relaxants in female people with multiple sclerosis with cns-active polypharmacy
f_ub_adj_p_smr	upper bound of skeletal muscle relaxants in female people with multiple sclerosis with cns-active polypharmacy
f_se_p_smr	standard error of skeletal muscle relaxants in female people with multiple sclerosis with cns-active polypharmacy
f_crude_pd_antidep	crude prevalence of antidepressants in female people with multiple sclerosis with cns-active polypharmacy using person-days of exposure
f_adj_pd_antidep	age-adjusted prevalence of antidepressants in female people with multiple sclerosis with cns-active polypharmacy using person-days of exposure
f_lb_adj_pd_antidep	lower bound of antidepressants in female people with multiple sclerosis with cns-active polypharmacy using person-days of exposure
f_ub_adj_pd_antidep	upper bound of antidepressants in female people with multiple sclerosis with cns-active polypharmacy using person-days of exposure
f_se_pd_antidep	standard error of antidepressants in female people with multiple sclerosis with cns-active polypharmacy using person-days of exposure
f_crude_pd_antiepi	crude prevalence of antiepileptics in female people with multiple sclerosis with cns-active polypharmacy using person-days of exposure
f_adj_pd_antiepi	age-adjusted prevalence of antiepileptics in female people with multiple sclerosis with cns-active polypharmacy using person-days of exposure
f_lb_adj_pd_antiepi	lower bound of antiepileptics in female people with multiple sclerosis with cns-active polypharmacy using person-days of exposure
f_ub_adj_pd_antiepi	upper bound of antiepileptics in female people with multiple sclerosis with cns-active polypharmacy using person-days of exposure
f_se_pd_antiepi	standard error of antiepileptics in female people with multiple sclerosis with cns-active polypharmacy using person-days of exposure
f_crude_pd_antipsych	crude prevalence of antipsychotics in female people with multiple sclerosis with cns-active polypharmacy using person-days of exposure
f_adj_pd_antipsych	age-adjusted prevalence of antipsychotics in female people with multiple sclerosis with cns-active polypharmacy using person-days of exposure
f_lb_adj_pd_antipsych	lower bound of antipsychotics in female people with multiple sclerosis with cns-active polypharmacy using person-days of exposure
f_ub_adj_pd_antipsych	upper bound of antipsychotics in female people with multiple sclerosis with cns-active polypharmacy using person-days of exposure
f_se_pd_antipsych	standard error of benzodiazepines in female people with multiple sclerosis with cns-active polypharmacy using person-days of exposure
f_crude_pd_benzo	crude prevalence of benzodiazepines in female people with multiple sclerosis with cns-active polypharmacy using person-days of exposure
f_adj_pd_benzo	age-adjusted prevalence of benzodiazepines in female people with multiple sclerosis with cns-active polypharmacy using person-days of exposure
f_lb_adj_pd_benzo	lower bound of benzodiazepines in female people with multiple sclerosis with cns-active polypharmacy using person-days of exposure
f_ub_adj_pd_benzo	upper bound of benzodiazepines in female people with multiple sclerosis with cns-active polypharmacy using person-days of exposure
f_se_pd_benzo	standard error of benzodiazepines in female people with multiple sclerosis with cns-active polypharmacy using person-days of exposure
f_crude_pd_z_drug	crude prevalence of z-drugs in female people with multiple sclerosis with cns-active polypharmacy using person-days of exposure
f_adj_pd_z_drug	age-adjusted prevalence of z-drugs in female people with multiple sclerosis with cns-active polypharmacy using person-days of exposure
f_lb_adj_pd_z_drug	lower bound of z-drugs in female people with multiple sclerosis with cns-active polypharmacy using person-days of exposure
f_ub_adj_pd_z_drug	upper bound of z-drugs in female people with multiple sclerosis with cns-active polypharmacy using person-days of exposure
f_se_pd_z_drug	standard error of z-drugs in female people with multiple sclerosis with cns-active polypharmacy using person-days of exposure
f_crude_pd_opioid	crude prevalence of opioids in female people with multiple sclerosis with cns-active polypharmacy using person-days of exposure
f_adj_pd_opioid	age-adjusted prevalence of opioids in female people with multiple sclerosis with cns-active polypharmacy using person-days of exposure
f_lb_adj_pd_opioid	lower bound of opioids in female people with multiple sclerosis with cns-active polypharmacy using person-days of exposure
f_ub_adj_pd_opioid	upper bound of opioids in female people with multiple sclerosis with cns-active polypharmacy using person-days of exposure
f_se_pd_opioid	standard error of opioids in female people with multiple sclerosis with cns-active polypharmacy using person-days of exposure
f_crude_pd_smr	crude prevalence of skeletal muscle relaxants in female people with multiple sclerosis with cns-active polypharmacy using person-days of exposure
f_adj_pd_smr	age-adjusted prevalence of skeletal muscle relaxants in female people with multiple sclerosis with cns-active polypharmacy using person-days of exposure
f_lb_adj_pd_smr	lower bound of skeletal muscle relaxants in female people with multiple sclerosis with cns-active polypharmacy using person-days of exposure
f_ub_adj_pd_smr	upper bound of skeletal muscle relaxants in female people with multiple sclerosis with cns-active polypharmacy using person-days of exposure
f_se_pd_smr	standard error of skeletal muscle relaxants in female people with multiple sclerosis with cns-active polypharmacy using person-days of exposure
f_crude_c_antidep	crude prevalence of antidepressants in female people with multiple sclerosis with chronic cns-active polypharmacy
f_adj_c_antidep	age-adjusted prevalence of antidepressants in female people with multiple sclerosis with chronic cns-active polypharmacy
f_lb_adj_c_antidep	lower bound of antidepressants in female people with multiple sclerosis with chronic cns-active polypharmacy
f_ub_adj_c_antidep	upper bound of antidepressants in female people with multiple sclerosis with chronic cns-active polypharmacy
f_se_c_antidep	standard error of antidepressants in female people with multiple sclerosis with chronic cns-active polypharmacy
f_crude_c_antiepi	crude prevalence of antiepileptics in female people with multiple sclerosis with chronic cns-active polypharmacy
f_adj_c_antiepi	age-adjusted prevalence of antiepileptics in female people with multiple sclerosis with chronic cns-active polypharmacy
f_lb_adj_c_antiepi	lower bound of antiepileptics in female people with multiple sclerosis with chronic cns-active polypharmacy
f_ub_adj_c_antiepi	upper bound of antiepileptics in female people with multiple sclerosis with chronic cns-active polypharmacy
f_se_c_antiepi	standard error of antiepileptics in female people with multiple sclerosis with chronic cns-active polypharmacy
f_crude_c_antipsych	crude prevalence of antipsychotics in female people with multiple sclerosis with chronic cns-active polypharmacy
f_adj_c_antipsych	age-adjusted prevalence of antipsychotics in female people with multiple sclerosis with chronic cns-active polypharmacy
f_lb_adj_c_antipsych	lower bound of antipsychotics in female people with multiple sclerosis with chronic cns-active polypharmacy
f_ub_adj_c_antipsych	upper bound of antipsychotics in female people with multiple sclerosis with chronic cns-active polypharmacy
f_se_c_antipsych	standard error of benzodiazepines in female people with multiple sclerosis with chronic cns-active polypharmacy
f_crude_c_benzo	crude prevalence of benzodiazepines in female people with multiple sclerosis with chronic cns-active polypharmacy
f_adj_c_benzo	age-adjusted prevalence of benzodiazepines in female people with multiple sclerosis with chronic cns-active polypharmacy
f_lb_adj_c_benzo	lower bound of benzodiazepines in female people with multiple sclerosis with chronic cns-active polypharmacy
f_ub_adj_c_benzo	upper bound of benzodiazepines in female people with multiple sclerosis with chronic cns-active polypharmacy
f_se_c_benzo	standard error of benzodiazepines in female people with multiple sclerosis with chronic cns-active polypharmacy
f_crude_c_z_drug	crude prevalence of z-drugs in female people with multiple sclerosis with chronic cns-active polypharmacy
f_adj_c_z_drug	age-adjusted prevalence of z-drugs in female people with multiple sclerosis with chronic cns-active polypharmacy
f_lb_adj_c_z_drug	lower bound of z-drugs in female people with multiple sclerosis with chronic cns-active polypharmacy
f_ub_adj_c_z_drug	upper bound of z-drugs in female people with multiple sclerosis with chronic cns-active polypharmacy
f_se_c_z_drug	standard error of z-drugs in female people with multiple sclerosis with chronic cns-active polypharmacy
f_crude_c_opioid	crude prevalence of opioids in female people with multiple sclerosis with chronic cns-active polypharmacy
f_adj_c_opioid	age-adjusted prevalence of opioids in female people with multiple sclerosis with chronic cns-active polypharmacy
f_lb_adj_c_opioid	lower bound of opioids in female people with multiple sclerosis with chronic cns-active polypharmacy
f_ub_adj_c_opioid	upper bound of opioids in female people with multiple sclerosis with chronic cns-active polypharmacy
f_se_c_opioid	standard error of opioids in female people with multiple sclerosis with chronic cns-active polypharmacy
f_crude_c_smr	crude prevalence of skeletal muscle relaxants in female people with multiple sclerosis with chronic cns-active polypharmacy
f_adj_c_smr	age-adjusted prevalence of skeletal muscle relaxants in female people with multiple sclerosis with chronic cns-active polypharmacy
f_lb_adj_c_smr	lower bound of skeletal muscle relaxants in female people with multiple sclerosis with chronic cns-active polypharmacy
f_ub_adj_c_smr	upper bound of skeletal muscle relaxants in female people with multiple sclerosis with chronic cns-active polypharmacy
f_se_c_smr	standard error of skeletal muscle relaxants in female people with multiple sclerosis with chronic cns-active polypharmacy
f_crude_sc_antidep	crude prevalence of antidepressants in female people with multiple sclerosis with subchronic cns-active polypharmacy
f_adj_sc_antidep	age-adjusted prevalence of antidepressants in female people with multiple sclerosis with subchronic cns-active polypharmacy
f_lb_adj_sc_antidep	lower bound of antidepressants in female people with multiple sclerosis with subchronic cns-active polypharmacy
f_ub_adj_sc_antidep	upper bound of antidepressants in female people with multiple sclerosis with subchronic cns-active polypharmacy
f_se_sc_antidep	standard error of antidepressants in female people with multiple sclerosis with subchronic cns-active polypharmacy
f_crude_sc_antiepi	crude prevalence of antiepileptics in female people with multiple sclerosis with subchronic cns-active polypharmacy
f_adj_sc_antiepi	age-adjusted prevalence of antiepileptics in female people with multiple sclerosis with subchronic cns-active polypharmacy
f_lb_adj_sc_antiepi	lower bound of antiepileptics in female people with multiple sclerosis with subchronic cns-active polypharmacy
f_ub_adj_sc_antiepi	upper bound of antiepileptics in female people with multiple sclerosis with subchronic cns-active polypharmacy
f_se_sc_antiepi	standard error of antiepileptics in female people with multiple sclerosis with subchronic cns-active polypharmacy
f_crude_sc_antipsych	crude prevalence of antipsychotics in female people with multiple sclerosis with subchronic cns-active polypharmacy
f_adj_sc_antipsych	age-adjusted prevalence of antipsychotics in female people with multiple sclerosis with subchronic cns-active polypharmacy
f_lb_adj_sc_antipsych	lower bound of antipsychotics in female people with multiple sclerosis with subchronic cns-active polypharmacy
f_ub_adj_sc_antipsych	upper bound of antipsychotics in female people with multiple sclerosis with subchronic cns-active polypharmacy
f_se_sc_antipsych	standard error of benzodiazepines in female people with multiple sclerosis with subchronic cns-active polypharmacy
f_crude_sc_benzo	crude prevalence of benzodiazepines in female people with multiple sclerosis with subchronic cns-active polypharmacy
f_adj_sc_benzo	age-adjusted prevalence of benzodiazepines in female people with multiple sclerosis with subchronic cns-active polypharmacy
f_lb_adj_sc_benzo	lower bound of benzodiazepines in female people with multiple sclerosis with subchronic cns-active polypharmacy
f_ub_adj_sc_benzo	upper bound of benzodiazepines in female people with multiple sclerosis with subchronic cns-active polypharmacy
f_se_sc_benzo	standard error of benzodiazepines in female people with multiple sclerosis with subchronic cns-active polypharmacy
f_crude_sc_z_drug	crude prevalence of z-drugs in female people with multiple sclerosis with subchronic cns-active polypharmacy
f_adj_sc_z_drug	age-adjusted prevalence of z-drugs in female people with multiple sclerosis with subchronic cns-active polypharmacy
f_lb_adj_sc_z_drug	lower bound of z-drugs in female people with multiple sclerosis with subchronic cns-active polypharmacy
f_ub_adj_sc_z_drug	upper bound of z-drugs in female people with multiple sclerosis with subchronic cns-active polypharmacy
f_se_sc_z_drug	standard error of z-drugs in female people with multiple sclerosis with subchronic cns-active polypharmacy
f_crude_sc_opioid	crude prevalence of opioids in female people with multiple sclerosis with subchronic cns-active polypharmacy
f_adj_sc_opioid	age-adjusted prevalence of opioids in female people with multiple sclerosis with subchronic cns-active polypharmacy
f_lb_adj_sc_opioid	lower bound of opioids in female people with multiple sclerosis with subchronic cns-active polypharmacy
f_ub_adj_sc_opioid	upper bound of opioids in female people with multiple sclerosis with subchronic cns-active polypharmacy
f_se_sc_opioid	standard error of opioids in female people with multiple sclerosis with subchronic cns-active polypharmacy
f_crude_sc_smr	crude prevalence of skeletal muscle relaxants in female people with multiple sclerosis with subchronic cns-active polypharmacy
f_adj_sc_smr	age-adjusted prevalence of skeletal muscle relaxants in female people with multiple sclerosis with subchronic cns-active polypharmacy
f_lb_adj_sc_smr	lower bound of skeletal muscle relaxants in female people with multiple sclerosis with subchronic cns-active polypharmacy
f_ub_adj_sc_smr	upper bound of skeletal muscle relaxants in female people with multiple sclerosis with subchronic cns-active polypharmacy
f_se_sc_smr	standard error of skeletal muscle relaxants in female people with multiple sclerosis with subchronic cns-active polypharmacy
f_crude_pd_overall	crude prevalence of cns-active polypharmacy in female people with multiple sclerosis using person-days of exposure
f_adj_pd_overall	age-adjusted prevalence of cns-active polypharmacy in female people with multiple sclerosis using person-days of exposure
f_lb_adj_pd_overall	lower bound of cns-active polypharmacy in female people with multiple sclerosis using person-days of exposure
f_ub_adj_pd_overall	upper bound of cns-active polypharmacy in female people with multiple sclerosis using person-days of exposure
f_se_pd_overall	standard error of cns-active polypharmacy in female people with multiple sclerosis using person-days of exposure
f_crude_c_overall	crude prevalence of chronic cns-active polypharmacy in female people with multiple sclerosis
f_adj_c_overall	age-adjusted prevalence of chronic cns-active polypharmacy in female people with multiple sclerosis
f_lb_adj_c_overall	lower bound of chronic cns-active polypharmacy in female people with multiple sclerosis
f_ub_adj_c_overall	upper bound of chronic cns-active polypharmacy in female people with multiple sclerosis
f_se_c_overall	standard error of chronic cns-active polypharmacy in female people with multiple sclerosis
f_crude_sc_overall	crude prevalence of subchronic cns-active polypharmacy in female people with multiple sclerosis
f_adj_sc_overall	age-adjusted prevalence of subchronic cns-active polypharmacy in female people with multiple sclerosis
f_lb_adj_sc_overall	lower bound of subchronic cns-active polypharmacy in female people with multiple sclerosis
f_ub_adj_sc_overall	upper bound of subchronic cns-active polypharmacy in female people with multiple sclerosis
f_se_sc_overall	standard error of subchronic cns-active polypharmacy in female people with multiple sclerosis
